# Supplementary material for: Neutrophil-to-Lymphocyte Ratio Predicts PSA Response and Prognosis in Prostate Cancer: A Systematic Review and Meta-Analysis
Source: PLoS One. 2016 Jul 1;11(7):e0158770. doi: 10.1371/journal.pone.0158770 (PMC4930176; doi:10.1371/journal.pone.0158770)
Supplement: S1 Table — (XLS) [file pone.0158770.s006.xls]

## Sheet: ALL
Author	Year	Country	Number	Cut-off	Survival Analysis	therapy	patients	Age(years)	Study Design	stastastic type	study span	follow up
Linton A	2013	Australia	184	5	OS	docetaxel-based	mCRPC	NR	prospectively	Multivariable	2007-2009	NR
Shfique K	2012	UK	709	5	OS	NR	NR	NR	Retrospective	reconstruction	2000-2007	up to 6.2 years
R.L Amit	2013	Canada	108	5	PSARS	Abiroterone	mCRPC	65(45-89)	Retrospective	Multivariable	2009-2013	12months (median)
McLachlan J.M	2015	Astralia	42	5	OS/ PFS	taxane-based	mCRPC	NR	Retrospective	Kaplan-Meier	2005-2012	23.1M(mean)
Nuhn p	2014	USA	238	3	OS	docetaxel	mCRPC	NR	Retrospective	Multivariable	1998-2010	15.0 (1.5–90.2) months
Minardi D	2015	Italy	389	3	RFS	Radical Prostatectomy	LPC	65(42-77)	Retrospective	Kaplan-Meier	NR	51.5months(mean)(9-108)
Akihisa Y	2014	Japan	57	3.5	OS /PFS/ PSARS	docetaxel	mCRPC	74(55-91)	Retrospective	Multivariable	2009-2014	NR
Langsenlehner T	2015	Austria	415	5	OS /PFS	radiotherapy	LPC	66.9±7.2	Retrospective	Multivariable	1999-2007	87 months (95 % CI 82–92 months).
Keizman D	2012	Israel	133	3	PSARS/ PFS	Ketoconazole(CYP17i)	mCRPC	69(50-89)	Retrospective	Multivariable	1999-2011	40(12-144)months
R.J Van/VENICE	2015	USA	1218	2	OS /PSARS	docetaxel	mCRPC	68(40-88)	prospectively	Multivariable	NR	NR
R.J Van/TAX327	2015	USA	1001	2	OS /PSARS	docetaxel	mCRPC	68(36-92)	prospectively	Multivariable	NR	NR
Arnoud J	2014	Canada	357	3	OS	docetaxel	mCRPC	71(44-90)	Retrospective	Multivariable	2001-2011	NR
D.Lorente	2014	UK	755	3	PSARS/ PFS/ OS	cabazitaxel mitoxantrone	mCRPC	67(62-73)	prospectively	Kaplan-Meier	2008-2013	12.8(7.8-16.9)months
Poyet C	2013	Switzerland	399	3	RFS	Radical Prostatectomy	LPC	64(41-78)	Retrospective	Univariable	2008-2013	NR
Sharam V	2015	USA	8350	5	OS /PFS/ BCR / RFS	Radical Prostatectomy	LPC	NR	prospectively	Multivariable	1990-2007	9.7(6.7-14.1)years
Sonpavde G	2014	USA	784	5	OS	Sunitinb	mCRPC	68(39-90)	prospectively	Multivariable	2008-2010	2010-9
Zhang J	2015	China	48	3	OS	docetaxel	CRPC	70(50-88)	Retrospective	Multivariable	2008-2012	51(36-60)months
Zhang G.M	2015	China	237	2.36	BCR	Radical Prostatectomy	APC	68(41-84)	Retrospective	Multivariable	2006-2009	mean 46.6months
Bahig H	2015	USA	950	3	OS /BCR/ RFS	radiotherapy	LPC	68(44-87)	Retrospective	Univariable	2001-2014	44(1-156)months
Lee H	2015	Korea	1367	2.5	BCR /RFS	Radical Prostatectomy	LPC	NR	Retrospective	Univariable	NR	NR
Ahmet T.S	2014	Turkey	33	3	PFS	docetaxel	CRPC	71.24±7.34	Retrospective	reconstruction	2009-2013	NR
Young Suk	2015	USA	217	2.6	RFS/ BCR	Radical Prostatectomy	LRPC	59(55-63)	Retrospective	Kaplan-Meier	2006-2015	median 18months
Yoshihiro	2015	Japan	101	2.6	OS	docetaxel	CRPC	NR	Retrospective	Multivariable	2003-2013	NR
			18092		OS= overall survival		APC=advanced prostate cancer
					PFS=progression-free survival		mCRPC= metastasis castration resistant prostate cancer
					RFS=recurrence-free survival		LPC=localized prostate cancer
					BCR=biochemical recurrence		LRPC=low risk prostate cancer
					PSARS=PSA rresponse		RP=radical prostatectomy

## Sheet: OS
Author	Year	Country	Ethnicity	Number	Sub-num	HR	LCI	UCI	log(HR)	SE	Cut-off	Sub-cut	Patients
Akihisa Yao	2014	Japan	Asian	57	A	2.728	1.05	7.09	1.0036	0.4871	3.5	B	mCRPC
Arnoud J	2014	Canada	Caucasia	357	B	1.89	1.27	2.82	0.6366	0.2028	3	B	mCRPC
Bahig H	2015	USA	Caucasia	950	B	1.1	0.95	1.27	0.0953	0.0748	3	B	Local
D.Lorente	2014	UK	Caucasia	755	B	1.55	1.3	1.84	0.4383	0.0897	3	B	mCRPC
Langsenlehner T	2015	Austria	Caucasia	415	B	2.16	1.17	3.99	0.7701	0.3128	5	A	Local
Linton A	2013	Australia	Caucasia	184	A	1.19	0.8	1.77	0.174	0.2026	5	A	mCRPC
McLachlan J.M	2015	Astralia	Caucasia	42	A	2.15	1.07	4.33	0.7655	0.356	5	A	mCRPC
Nuhn p	2014	USA	Caucasia	238	A	1.883	1.248	2.842	0.6329	0.2099	3	B	mCRPC
R.J Van/TAX327	2015	USA	Caucasia	1001	B	1.43	1.2	1.7	0.3577	0.0895	2	B	mCRPC
R.J Van/VENICE	2015	USA	Caucasia	1218	B	1.29	1.11	1.5	0.2546	0.0767	2	B	mCRPC
Sharma	2015	USA	Caucasia	8350	B	1.12	1	1.26	0.1133	0.0578	5	A	Local
Shfique K	2012	UK	Caucasia	709	B	1.57	1.33	1.85	0.4511	0.0846	5	A	Mixture
Sonpavde G 1	2014	USA	Caucasia	584	B	1.68	1.38	2.04	0.5188	0.1004	5	A	mCRPC
Sonpavde G 2	2014	USA	Caucasia	289	A	1.26	0.94	1.69	0.2311	0.1495	5	A	mCRPC
Yoshihiro	2015	Japan	Asian	101	A	1.98	1.06	3.68	0.6831	0.3188	2.6	B	mCRPC
Zhang J	2015	China	Asian	48	A	4.625	1.875	11.418	1.5315	0.4607	3	B	mCRPC
Sub-num: A: n<300; B>300
Sub-cut: A: cutoff≥5; B<5

## Sheet: PFS
Author	Year	Country	Number	HR	LCI	UCI	log(HR)	SE	Cut-off	cancer type
Ahmet T.S	2014	Turkey	33	1.19	0.17	8.06	0.174	0.9928	3	CRPC
Akihisa Yao	2014	Japan	57	2.376	1.12	5.06	0.8654	0.3837	3.5	mCRPC
D.Lorente P	2014	UK	654	1.35	1.12	1.62	0.3001	0.0953	3	mCRPC
D.Lorente R	2014	UK	687	1.42	1.15	1.76	0.3507	0.1076	3	mCRPC
Keizman D	2012	USA	156	2.83	1.68	4.78	1.0403	0.2661	3	mCRPC
McLachlan J.M	2015	Astralia	42	2	0.99	3.66	0.6931	0.3588	5	mCRPC

## Sheet: BCR
Author	Year	Country	Number	HR	LCI	UCI	log(HR)	SE	Cut-off
Sharam V	2015	USA	8350	1.13	1.02	1.25	0.0198	0.093	5
Zhang G.M	2015	China	237	1.388	0.909	2.118	0.306	0.1521	2.36
Young Suk	2015	USA	217	0.47	0.1	2.3	0.1222	0.0523	2.6
Lee H	2015	Korea	1367	1.358	1.008	1.829	-0.755	0.7896	2.5
							0.3279	0.216

## Sheet: PSARS
Author	Year	Country	Number	OR	LCI	UCI	log(OR)	SE	Cut-off	Therapy	Therapy	Patients
Akihisa Y	2014	Japan	57	5.655	1.393	22.955	1.7325	0.7149	3.5	docetaxel	Chemotherapy	mCRPC
D.Lorente	2014	UK	654	1.96	1.39	2.78	0.6729	0.1753	3	cabazitaxel +mitoxantrone	Chemotherapy	mCRPC
Keizman D	2012	USA	156	3.4	1.25	9.21	1.2238	0.5105	3	Ketoconazole	ASI	mCRPC
R.J Van/TAX327	2015	USA	1001	1.79	1.37	2.33	0.5822	0.1364	2	docetaxel	Chemotherapy	mCRPC
R.J Van/VENICE	2015	USA	1218	1.47	1.1	1.96	0.3853	0.1479	2	docetaxel	Chemotherapy	mCRPC
R.L Amit	2013	Canada	108	4.3	1.4	13.3	1.4586	0.5725	5	Abiroterone	ASI	mCRPC
									ASI=androgen synthesis inhibitor

## Sheet: RFS
Author	Year	Country	Number	HR	LCI	UCI	log(HR)	SE	Cut-off	cancer type	therapy
Bahig H	2015	USA	608	1.02	0.85	1.22	0.0198	0.093	3	LPC	radiotherapy
Langenlehner	2015	Austria	415	3.09	1.64	5.82	1.1282	0.3232	5	LPC	radiotherapy
Lee H	2015	Korea	1367	2.92	2.24	3.8	1.0716	0.1353	2.5	LPC	Radical Prostatectomy
Minardi D	2015	Italy	389	1.95	1.1	3.55	0.6678	0.3057	3	LPC	Radical Prostatectomy
Poyet C	2013	Switzerland	399	1.061	0.844	1.334	0.0592	0.1167	3	LPC	Radical Prostatectomy
Sharma	2015	USA	8350	0.94	0.74	1.18	-0.0619	0.1221	5	LPC	Radical Prostatectomy
Young Suk	2015	USA	217	1.72	0.34	8.76	0.5423	0.8271	2.6	LPC	Radical Prostatectomy
